# Supplementary material for: Systematic Evaluation of Candidate Blood Markers for Detecting Ovarian Cancer
Source: PLoS One. 2008 Jul 9;3(7):e2633. doi: 10.1371/journal.pone.0002633 (PMC2440813; doi:10.1371/journal.pone.0002633)
Supplement: Table S1 — Detailed assay conditions for in-house bead-based assays for MUC16 (CA125), WFDC2 (HE4) and MSLN (mesothelin). (0.01 MB XLS) [file pone.0002633.s001.xls]

## Sheet: Table1
Table S1. Bead Based Immunoassay Reagents and Conditions
Target Protein		Capture Reagents						Detection Reagents
Target Protein	Alias	Antibody	Type	Source	Concentration	Coupling Buffers	Source	Antibody	Type	Source	Concentration	SA-PE Source	Dilution Factor	Assay Buffers	Source	Serum Dilution Factor
MUC16	CA125	anti-CA 125 X306	mAb	Research Diagnostics, Inc.	5 µg/ml	Bio-Plex Amine Coupling Kit	Bio-Rad Laboratories, Inc.	anti-CA 125 X52	mAb	Research Diagnostics, Inc.	2 µg/ml	Bio-Rad Laboratories, Inc.	1:100	Bio-Plex Cytokine Assay Kit, Bio-Plex Human Serum Diluent	Bio-Rad Laboratories, Inc.	4
WFDC2	HE4	anti-HE4 2HS	mAb	Dr. Ingegerd Hellström	10 µg/ml	PBS, PBS 1% BSA, PBST (0.05%), 0.05 M MES, pH 5, 0.1 M NaH2PO4, pH 6.2	In-House	anti-HE4 3D8	mAb	Dr. Ingegerd Hellström	2 µg/ml	BD Biosciences Pharmingen	1:1000	PBS, PBS 1% BSA, PBST (0.05%)	In-House	10
MSLN	Mesothelin	anti-Mesothelin 4H3	mAb	Dr. Ingegerd Hellström	10 µg/ml			anti-Mesothelin ovcar569	mAb		0.162 µg/ml (1:1000)	BD Biosciences Pharmingen	1:1000			80
